# Supplementary material for: Natural Rubber-TiO2 Nanocomposite Film for Triboelectric Nanogenerator Application
Source: Polymers (Basel). 2021 Jul 5;13(13):2213. doi: 10.3390/polym13132213 (PMC8271377; doi:10.3390/polym13132213)
Supplement: Supplementary file 1 [file polymers-13-02213-s001.zip]

Archive with 1 entries (1 files):
- polymers-1272734.mp4
